# Supplementary material for: The metabolome as a link in the genotype-phenotype map for peroxide resistance in the fruit fly, Drosophila melanogaster
Source: BMC Genomics. 2020 May 4;21:341. doi: 10.1186/s12864-020-6739-1 (PMC7199327; doi:10.1186/s12864-020-6739-1)
Supplement: Supplementary file 1 — Additional file 1: Table S1. Variants Associated with Peroxide Resistance all 14 SNPs associated with peroxide resistance below FDR = 0.2. Annotations are based on gene models from FlyBase version 5.48 and SNPs more than 1 kb from an annotated gene are assigned NA. Asterisks indicate SNPS associated with more than one gene. [file 12864_2020_6739_MOESM1_ESM.xlsx]

## Sheet: Sheet1
Variant	P	Gene ID	Gene Name	Location
2L_531602_SNP	2.489e-08	FBgn0003963	ush	INTRON
2L_6870147_SNP	6.885e-08	FBgn0031865	Nha1	UTR_5_PRIME
2L_530218_SNP	1.756e-07	FBgn0003963	ush	INTRON
3L_10441133_SNP	3.398e-07	NA	NA	INTERGENIC
2L_536177_SNP	3.842e-07	FBgn0003963	ush	SYNONYMOUS_CODING
2L_536735_SNP	5.313e-07	FBgn0003963	ush	SYNONYMOUS_CODING
2L_547678_SNP*	5.949e-07	FBgn0005660	Ets21C	DOWNSTREAM
2L_547678_SNP*	5.949e-07	FBgn0031261	nAChRbeta3	DOWNSTREAM
2L_6869359_SNP	8.172e-07	FBgn0031865	Nha1	INTRON
2L_530188_SNP	8.215e-07	FBgn0003963	ush	INTRON
2L_6354477_SNP*	9.053e-07	FBgn0031802	ppk7	INTERGENIC
2L_6354477_SNP*	9.053e-07	FBgn0031803	ppk14	INTERGENIC
3L_3143787_SNP*	1.007e-06	FBgn0035401	Alg2	INTERGENIC
3L_3143787_SNP*	1.007e-06	FBgn0035400	CG11537	INTERGENIC
2R_12129030_SNP*	1.054e-06	FBgn0034098	krimp	INTRON
2R_12129030_SNP*	1.054e-06	FBgn0034099	CG15708	INTRON
3L_10441227_SNP	1.136e-06	NA	NA	INTERGENIC
2L_18439858_SNP	1.317e-06	NA	NA	INTERGENIC
