# Supplementary material for: The metabolome as a link in the genotype-phenotype map for peroxide resistance in the fruit fly, Drosophila melanogaster
Source: BMC Genomics. 2020 May 4;21:341. doi: 10.1186/s12864-020-6739-1 (PMC7199327; doi:10.1186/s12864-020-6739-1)
Supplement: Supplementary file 2 — Additional file 2: Table S2. Summary of Mummichog Analysis. Description: Metabolic pathways identified by mummichog from the features detected in either positive or negative LC-MS (mode) that were significant from group comparisons (e.g., resistant H2O2 vs. resistant Control, sensitive H2O2 vs. sensitive Control, resistant H2O2 vs. sensitive H2O2, resistant Control vs. sensitive Control, and interaction) in the linear model. BioCyc pathways (pathway) were identified, and the significance of enrichment was assessed, in part by the number of LC-MS features in a given pathway (overlap_size) and the size of the pathway (pathway_size), by permutation (n = 100) to give a P-value. [file 12864_2020_6739_MOESM2_ESM.xlsx]

## Sheet: Sheet1
mode	contrast	pathway	overlap_size	pathway_size	p-value
negative	Interaction	lactose degradation III	3	3	0.00665
negative	Interaction	melibiose degradation	3	3	0.00665
negative	Interaction	folate transformations	4	10	0.00762
negative	Interaction	formylTHF biosynthesis I	4	12	0.00877
negative	Interaction	glycogen degradation I	3	8	0.01187
negative	Interaction	trehalose degradation II (trehalase)	2	3	0.01714
negative	Interaction	xylose degradation I	2	3	0.01714
negative	Interaction	formaldehyde oxidation V (tetrahydrofolate pathway)	2	4	0.02297
negative	Interaction	folate polyglutamylation I	2	5	0.03006
mode	contrast	pathway	overlap_size	pathway_size	p-value
negative	resistant_H2O2_vs_resistant_Ctr	NA	NA	NA	NA
mode	contrast	pathway	overlap_size	pathway_size	p-value
negative	resistant_H2O2_vs_sensitive_H2O2	salvage pathways of adenine, hypoxanthine, and their nucleosides	12	14	0.02338
negative	resistant_H2O2_vs_sensitive_H2O2	arginine degradation I (arginase pathway)	7	7	0.02678
negative	resistant_H2O2_vs_sensitive_H2O2	arginine degradation VI (arginase 2 pathway)	7	7	0.02678
negative	resistant_H2O2_vs_sensitive_H2O2	isoleucine biosynthesis from threonine	9	10	0.02724
negative	resistant_H2O2_vs_sensitive_H2O2	arginine biosynthesis IV	10	12	0.03281
negative	resistant_H2O2_vs_sensitive_H2O2	4-hydroxyproline degradation I	8	9	0.034
negative	resistant_H2O2_vs_sensitive_H2O2	S-adenosyl-L-methionine cycle	6	6	0.03472
negative	resistant_H2O2_vs_sensitive_H2O2	serine biosynthesis	6	6	0.03472
negative	resistant_H2O2_vs_sensitive_H2O2	tRNA charging pathway	15	21	0.04844
mode	contrast	pathway	overlap_size	pathway_size	p-value
negative	sensitive_H2O2_vs_sensitive_Ctr	salvage pathways of adenine, hypoxanthine, and their nucleosides	9	14	0.01102
negative	sensitive_H2O2_vs_sensitive_Ctr	tRNA charging pathway	12	21	0.01208
negative	sensitive_H2O2_vs_sensitive_Ctr	lipoate biosynthesis and incorporation II	4	5	0.02309
negative	sensitive_H2O2_vs_sensitive_Ctr	lactose degradation III	3	3	0.02706
negative	sensitive_H2O2_vs_sensitive_Ctr	melibiose degradation	3	3	0.02706
negative	sensitive_H2O2_vs_sensitive_Ctr	glycogen degradation I	5	8	0.03391
negative	sensitive_H2O2_vs_sensitive_Ctr	asparagine biosynthesis III	4	6	0.04266
negative	sensitive_H2O2_vs_sensitive_Ctr	beta-carboline biosynthesis	4	6	0.04266
mode	contrast	pathway	overlap_size	pathway_size	p-value
negative	resistant_Ctr_vs_sensitive_Ctr	isoleucine biosynthesis from threonine	9	10	0.02037
negative	resistant_Ctr_vs_sensitive_Ctr	glycolysis III (Thermotoga)	9	11	0.02379
negative	resistant_Ctr_vs_sensitive_Ctr	leucine degradation I	7	8	0.02634
negative	resistant_Ctr_vs_sensitive_Ctr	valine degradation I	7	8	0.02634
negative	resistant_Ctr_vs_sensitive_Ctr	tRNA charging pathway	14	21	0.02843
negative	resistant_Ctr_vs_sensitive_Ctr	lipoate biosynthesis and incorporation II	5	5	0.03054
negative	resistant_Ctr_vs_sensitive_Ctr	NAD biosynthesis from 2-amino-3-carboxymuconate semialdehyde	6	7	0.03391
negative	resistant_Ctr_vs_sensitive_Ctr	glutaminyl-tRNAgln biosynthesis via transamidation	4	4	0.04584
negative	resistant_Ctr_vs_sensitive_Ctr	isoleucine degradation I	5	6	0.04966
negative	resistant_Ctr_vs_sensitive_Ctr	serine biosynthesis	5	6	0.04966
negative	resistant_Ctr_vs_sensitive_Ctr	asparagine biosynthesis III	5	6	0.04966
mode	contrast	pathway	overlap_size	pathway_size	p-value
positive	Interaction	NA	NA	NA	NA
mode	contrast	pathway	overlap_size	pathway_size	p-value
positive	resistant_Ctr_vs_sensitive_Ctr	tRNA charging pathway	11	19	0.0027
positive	resistant_Ctr_vs_sensitive_Ctr	serotonin and melatonin biosynthesis	5	7	0.0054
positive	resistant_Ctr_vs_sensitive_Ctr	lactose degradation III	3	3	0.00909
positive	resistant_Ctr_vs_sensitive_Ctr	melibiose degradation	3	3	0.00909
positive	resistant_Ctr_vs_sensitive_Ctr	glycogen degradation I	5	8	0.00944
positive	resistant_Ctr_vs_sensitive_Ctr	β-alanine betaine biosynthesis	4	6	0.01372
positive	resistant_Ctr_vs_sensitive_Ctr	NAD biosynthesis from 2-amino-3-carboxymuconate semialdehyde	5	9	0.01703
positive	resistant_Ctr_vs_sensitive_Ctr	catecholamine biosynthesis	5	9	0.01703
positive	resistant_Ctr_vs_sensitive_Ctr	NAD salvage pathway III	3	4	0.02342
positive	resistant_Ctr_vs_sensitive_Ctr	S-adenosyl-L-methionine cycle	4	7	0.02772
positive	resistant_Ctr_vs_sensitive_Ctr	uridine-5'-phosphate biosynthesis	4	7	0.02772
mode	contrast	pathway	overlap_size	pathway_size	p-value
positive	resistant_H2O2_vs_resistant_Ctr	NA	NA	NA	NA
mode	contrast	pathway	overlap_size	pathway_size	p-value
positive	resistant_H2O2_vs_sensitive_H2O2	glycogen degradation I	5	8	0.00325
positive	resistant_H2O2_vs_sensitive_H2O2	lactose degradation III	3	3	0.0036
positive	resistant_H2O2_vs_sensitive_H2O2	melibiose degradation	3	3	0.0036
positive	resistant_H2O2_vs_sensitive_H2O2	heme biosynthesis II	3	3	0.0036
positive	resistant_H2O2_vs_sensitive_H2O2	inosine-5'-phosphate biosynthesis II	5	9	0.00539
positive	resistant_H2O2_vs_sensitive_H2O2	tetrapyrrole biosynthesis II	3	4	0.00849
positive	resistant_H2O2_vs_sensitive_H2O2	phenylalanine degradation I	3	5	0.01895
positive	resistant_H2O2_vs_sensitive_H2O2	allantoin degradation to ureidoglycolate I (urea producing)	2	2	0.02314
positive	resistant_H2O2_vs_sensitive_H2O2	betanidin degradation	2	2	0.02314
positive	resistant_H2O2_vs_sensitive_H2O2	folate transformations	5	12	0.02561
positive	resistant_H2O2_vs_sensitive_H2O2	purine deoxyribonucleosides degradation	4	9	0.03017
positive	resistant_H2O2_vs_sensitive_H2O2	catecholamine biosynthesis	4	9	0.03017
positive	resistant_H2O2_vs_sensitive_H2O2	arginine degradation VI (arginase 2 pathway)	3	6	0.03845
positive	resistant_H2O2_vs_sensitive_H2O2	proline biosynthesis III	3	6	0.03845
positive	resistant_H2O2_vs_sensitive_H2O2	salvage pathways of adenine, hypoxanthine, and their nucleosides	5	13	0.04109
mode	contrast	pathway	overlap_size	pathway_size	p-value
positive	sensitive_H2O2_vs_sensitive_Ctr	glycogen degradation I	5	8	0.00109
positive	sensitive_H2O2_vs_sensitive_Ctr	heptaprenyl diphosphate biosynthesis	3	4	0.00277
positive	sensitive_H2O2_vs_sensitive_Ctr	folate transformations	5	12	0.00483
positive	sensitive_H2O2_vs_sensitive_Ctr	formylTHF biosynthesis I	6	16	0.00541
positive	sensitive_H2O2_vs_sensitive_Ctr	purine deoxyribonucleosides degradation	4	9	0.00664
positive	sensitive_H2O2_vs_sensitive_Ctr	salvage pathways of adenine, hypoxanthine, and their nucleosides	5	13	0.00733
positive	sensitive_H2O2_vs_sensitive_Ctr	β-alanine betaine biosynthesis	3	6	0.01034
positive	sensitive_H2O2_vs_sensitive_Ctr	tRNA charging pathway	6	19	0.01602
positive	sensitive_H2O2_vs_sensitive_Ctr	S-adenosyl-L-methionine cycle	3	7	0.01869
positive	sensitive_H2O2_vs_sensitive_Ctr	serotonin and melatonin biosynthesis	3	7	0.01869
positive	sensitive_H2O2_vs_sensitive_Ctr	lactose degradation III	2	3	0.02203
positive	sensitive_H2O2_vs_sensitive_Ctr	trehalose degradation II (trehalase)	2	3	0.02203
positive	sensitive_H2O2_vs_sensitive_Ctr	melibiose degradation	2	3	0.02203
positive	sensitive_H2O2_vs_sensitive_Ctr	lipoate salvage and modification	2	3	0.02203
positive	sensitive_H2O2_vs_sensitive_Ctr	geranylgeranyldiphosphate biosynthesis	2	3	0.02203
positive	sensitive_H2O2_vs_sensitive_Ctr	heme biosynthesis II	2	3	0.02203
positive	sensitive_H2O2_vs_sensitive_Ctr	glycerol-3-phosphate shuttle	2	4	0.04563
positive	sensitive_H2O2_vs_sensitive_Ctr	fatty acid β-oxidation II (core pathway)	2	4	0.04563
positive	sensitive_H2O2_vs_sensitive_Ctr	glycine cleavage complex	2	4	0.04563
positive	sensitive_H2O2_vs_sensitive_Ctr	beta-carboline biosynthesis	2	4	0.04563
positive	sensitive_H2O2_vs_sensitive_Ctr	tetrapyrrole biosynthesis II	2	4	0.04563
positive	sensitive_H2O2_vs_sensitive_Ctr	NAD salvage pathway III	2	4	0.04563
